# Supplementary material for: Genome-Wide Analysis and Expression of the GRAS Transcription Factor Family in Avena sativa
Source: Genes (Basel). 2023 Jan 6;14(1):164. doi: 10.3390/genes14010164 (PMC9858933; doi:10.3390/genes14010164)
Supplement: Supplementary file 1 [file genes-14-00164-s001.zip]

Archive with 3 entries (3 files):
- Table/Table S1.xlsx
- Table/Table S2.xlsx
- Fig. S1.png
