# Supplementary material for: Genome-Wide Analysis and Expression of the GRAS Transcription Factor Family in Avena sativa
Source: Genes (Basel). 2023 Jan 6;14(1):164. doi: 10.3390/genes14010164 (PMC9858933; doi:10.3390/genes14010164)
Supplement: Supplementary file 1 [file genes-14-00164-s001.zip › Table/Table S1.xlsx]

## Sheet: Sheet1
TableS1 List of GRAS genes information identification in Avena sativa
Gene name	Gene ID	Gene locus	Gene start	Gene end	pl	Molecular weigth	Length
As GRAS1	AVESA.00001b.r1.1Ag0000359.1	chr1A	105730623	105741243	6.81	6761.33	10620
As GRAS2	AVESA.00001b.r1.1Ag0000853.1	chr1A	258238066	258240482	6.01	6418.29	2416
As GRAS3	AVESA.00001b.r1.1Ag0003112.1	chr1A	490445052	490446853	4.9	6525.45	1801
As GRAS4	AVESA.00001b.r1.1Cg0001286.1	chr1C	346471567	346479533	6.69	6699.34	7966
As GRAS5	AVESA.00001b.r1.1Cg0001513.1	chr1C	400933516	400935912	6.53	6523.45	2396
As GRAS6	AVESA.00001b.r1.1Dg0000340.1	chr1D	100107174	100119762	8.1	6840.41	12588
As GRAS7	AVESA.00001b.r1.1Dg0000856.1	chr1D	250156244	250158655	5.54	6399.24	2411
As GRAS8	AVESA.00001b.r1.1Dg0002275.1	chr1D	377119702	377122131	4.83	6259.03	2429
As GRAS9	AVESA.00001b.r1.1Dg0003070.1	chr1D	446672570	446677883	4.6	6396.14	5313
As GRAS10	AVESA.00001b.r1.1Dg0003554.1	chr1D	479227010	479232031	6.89	6047.86	5021
As GRAS11	AVESA.00001b.r1.2Ag0000033.1	chr2A	5161525	5166137	4.9	6752.63	4612
As GRAS12	AVESA.00001b.r1.2Ag0000076.1	chr2A	13082202	13085504	6.7	6611.69	3302
As GRAS13	AVESA.00001b.r1.2Ag0001788.1	chr2A	372035008	372037147	8.25	6849.76	2139
As GRAS14	AVESA.00001b.r1.2Cg0000374.1	chr2C	51783986	51787566	10.83	6125.12	3580
As GRAS15	AVESA.00001b.r1.2Cg0000385.1	chr2C	53998525	54001246	8.23	6511.72	2721
As GRAS16	AVESA.00001b.r1.2Cg0000410.1	chr2C	57205449	57209875	8.03	7016.67	4426
As GRAS17	AVESA.00001b.r1.2Cg0000604.1	chr2C	102165677	102170076	4.83	6703.64	4399
As GRAS18	AVESA.00001b.r1.2Cg0001643.1	chr2C	409097326	409104361	12.08	6645.82	7035
As GRAS19	AVESA.00001b.r1.2Cg0002493.1	chr2C	527033340	527035538	8.25	6818.75	2198
As GRAS20	AVESA.00001b.r1.2Dg0001732.1	chr2D	167405748	167407895	6.09	6796.71	2147
As GRAS21	AVESA.00001b.r1.2Dg0002284.1	chr2D	204857852	204877827	10.83	6151.16	19975
As GRAS22	AVESA.00001b.r1.2Dg0002297.1	chr2D	206718050	206720266	8.23	6440.64	2216
As GRAS23	AVESA.00001b.r1.2Dg0002316.1	chr2D	209304338	209308312	8.03	7032.73	3974
As GRAS24	AVESA.00001b.r1.2Dg0002497.1	chr2D	232084178	232088837	4.9	6752.63	4659
As GRAS25	AVESA.00001b.r1.2Dg0003589.1	chr2D	521792588	521794564	8.23	6543.28	1976
As GRAS26	AVESA.00001b.r1.3Ag0001494.1	chr3A	306044538	306046948	3.94	6891.58	2410
As GRAS27	AVESA.00001b.r1.3Cg0000749.1	chr3C	86837051	86838863	3.96	6367.2	1812
As GRAS28	AVESA.00001b.r1.3Cg0000934.1	chr3C	135892125	135894762	3.79	6913.69	2637
As GRAS29	AVESA.00001b.r1.3Cg0002768.1	chr3C	615112678	615115945	4.37	6296.18	3267
As GRAS30	AVESA.00001b.r1.3Cg0002963.1	chr3C	632925396	632929196	5.33	6754.31	3800
As GRAS31	AVESA.00001b.r1.3Dg0001062.1	chr3D	267486132	267488427	3.94	6861.56	2295
As GRAS32	AVESA.00001b.r1.3Dg0001266.1	chr3D	315797232	315799050	3.96	6375.33	1818
As GRAS33	AVESA.00001b.r1.3Dg0002129.1	chr3D	393223190	393227377	4.23	6358.2	4187
As GRAS34	AVESA.00001b.r1.3Dg0002651.1	chr3D	470021578	470027052	9.69	6465.27	5474
As GRAS35	AVESA.00001b.r1.4Ag0000521.1	chr4A	189943245	189946268	5.03	6655.66	3023
As GRAS36	AVESA.00001b.r1.4Ag0000565.1	chr4A	197164077	197167111	5.81	6139.76	3034
As GRAS37	AVESA.00001b.r1.4Ag0000648.1	chr4A	204804114	204807032	4.27	6828.45	2918
As GRAS38	AVESA.00001b.r1.4Ag0001248.1	chr4A	269953514	269955881	4.36	6411.12	2367
As GRAS39	AVESA.00001b.r1.4Ag0001324.1	chr4A	276767973	276770065	7.05	6724.57	2092
As GRAS40	AVESA.00001b.r1.4Ag0001897.1	chr4A	312791669	312794212	5.74	6444.24	2543
As GRAS41	AVESA.00001b.r1.4Ag0002587.1	chr4A	364084609	364086912	6.95	6043.88	2303
As GRAS42	AVESA.00001b.r1.4Ag0002879.1	chr4A	397296107	397299784	4.23	6372.23	3677
As GRAS43	AVESA.00001b.r1.4Ag0003067.1	chr4A	409352346	409356137	5.33	6768.34	3791
As GRAS44	AVESA.00001b.r1.4Cg0000815.1	chr4C	62409072	62412868	6.81	6169.94	3796
As GRAS45	AVESA.00001b.r1.4Cg0001327.1	chr4C	109689088	109693526	4.6	6410.16	4438
As GRAS46	AVESA.00001b.r1.4Cg0002668.1	chr4C	504395985	504398109	3.5	6554.08	2124
As GRAS47	AVESA.00001b.r1.4Cg0003357.1	chr4C	672895590	672897695	3.01	6277.81	2105
As GRAS48	AVESA.00001b.r1.4Dg0000077.1	chr4D	16165920	16168706	3.95	6495.43	2786
As GRAS49	AVESA.00001b.r1.4Dg0000078.1	chr4D	16169307	16175676	4.03	6657.29	6369
As GRAS50	AVESA.00001b.r1.4Dg0000079.1	chr4D	16175758	16179596	3.63	6583.41	3838
As GRAS51	AVESA.00001b.r1.4Dg0000080.1	chr4D	16205031	16211806	4.02	6564.42	6775
As GRAS52	AVESA.00001b.r1.4Dg0000831.1	chr4D	227765020	227769773	5.03	6655.66	4753
As GRAS53	AVESA.00001b.r1.4Dg0000889.1	chr4D	233088729	233091824	5.81	6139.76	3095
As GRAS54	AVESA.00001b.r1.4Dg0001543.1	chr4D	297407096	297409379	4.3	6469.16	2283
As GRAS55	AVESA.00001b.r1.4Dg0001620.1	chr4D	302239368	302241448	7.05	6724.57	2080
As GRAS56	AVESA.00001b.r1.4Dg0002216.1	chr4D	336546262	336550163	5.74	6426.22	3901
As GRAS57	AVESA.00001b.r1.4Dg0002642.1	chr4D	364386584	364390212	3.01	6249.75	3628
As GRAS58	AVESA.00001b.r1.5Ag0000318.1	chr5A	24237258	24239467	3.01	6249.75	2209
As GRAS59	AVESA.00001b.r1.5Ag0000913.1	chr5A	93381874	93383952	3.68	6359.82	2078
As GRAS60	AVESA.00001b.r1.5Ag0001184.1	chr5A	136677556	136680052	3.65	6359.82	2496
As GRAS61	AVESA.00001b.r1.5Ag0001185.1	chr5A	136715975	136723982	3.93	6309.9	8007
As GRAS62	AVESA.00001b.r1.5Ag0001807.1	chr5A	337232627	337237283	10.67	6225.12	4656
As GRAS63	AVESA.00001b.r1.5Ag0001850.1	chr5A	340338537	340341345	5.81	6180.83	2808
As GRAS64	AVESA.00001b.r1.5Ag0003152.1	chr5A	478401939	478404093	4.95	6697.83	2154
As GRAS65	AVESA.00001b.r1.5Cg0000621.1	chr5C	141558934	141561567	3.65	6510	2633
As GRAS66	AVESA.00001b.r1.5Cg0000622.1	chr5C	141691185	141693427	3.93	6396.08	2242
As GRAS67	AVESA.00001b.r1.5Cg0001364.1	chr5C	361416988	361421651	10.67	6225.12	4663
As GRAS68	AVESA.00001b.r1.5Cg0001407.1	chr5C	368422672	368425487	5.97	6154.72	2815
As GRAS69	AVESA.00001b.r1.5Cg0002753.1	chr5C	564706154	564708305	5.38	2406.74	2151
As GRAS70	AVESA.00001b.r1.5Cg0003217.1	chr5C	604187124	604189803	11.26	6033.73	2679
As GRAS71	AVESA.00001b.r1.5Cg0003284.1	chr5C	609081977	609085127	6.38	6288.86	3150
As GRAS72	AVESA.00001b.r1.5Dg0000790.1	chr5D	107368570	107371331	3.85	6453.94	2761
As GRAS73	AVESA.00001b.r1.5Dg0000791.1	chr5D	107432968	107435221	3.93	6351.98	2253
As GRAS74	AVESA.00001b.r1.5Dg0001415.1	chr5D	302714257	302718959	8.6	6182.09	4702
As GRAS75	AVESA.00001b.r1.5Dg0001454.1	chr5D	307219411	307222238	6.77	6369.21	2827
As GRAS76	AVESA.00001b.r1.6Ag0000272.1	chr6A	36789300	36794335	4.56	6118.87	5035
As GRAS77	AVESA.00001b.r1.6Ag0001201.1	chr6A	265768507	265776080	3.93	6396.08	7573
As GRAS78	AVESA.00001b.r1.6Ag0002159.1	chr6A	347633179	347636144	3.73	6659.17	2965
As GRAS79	AVESA.00001b.r1.6Ag0002230.1	chr6A	357180329	357184200	8.03	7032.73	3871
As GRAS80	AVESA.00001b.r1.6Ag0002252.1	chr6A	360752163	360754154	8.23	6582.79	1991
As GRAS81	AVESA.00001b.r1.6Ag0002265.1	chr6A	362823046	362824902	10.83	6139.15	1856
As GRAS82	AVESA.00001b.r1.6Cg0000300.1	chr6C	26219843	26223827	8.12	6666.52	3984
As GRAS83	AVESA.00001b.r1.6Cg0003157.1	chr6C	573422332	573424642	9.3	6171.96	2310
As GRAS84	AVESA.00001b.r1.6Dg0000933.1	chr6D	228552259	228554615	9.3	6298.2	2356
As GRAS85	AVESA.00001b.r1.7Ag0000066.1	chr7A	3729572	3732057	8.27	6355.15	2485
As GRAS86	AVESA.00001b.r1.7Ag0000519.1	chr7A	47433738	47443310	10.25	6462.34	9572
As GRAS87	AVESA.00001b.r1.7Ag0000643.1	chr7A	57438114	57440317	11.26	6017.73	2203
As GRAS88	AVESA.00001b.r1.7Cg0000299.1	chr7C	25910561	25913258	5.74	6626.46	2697
As GRAS89	AVESA.00001b.r1.7Cg0000890.1	chr7C	64648417	64650889	7.05	6724.57	2472
As GRAS90	AVESA.00001b.r1.7Cg0000954.1	chr7C	71045652	71048037	4.22	6354.04	2385
As GRAS91	AVESA.00001b.r1.7Cg0001709.1	chr7C	180352946	180355977	5.81	6173.78	3031
As GRAS92	AVESA.00001b.r1.7Cg0001749.1	chr7C	187113140	187117404	6.7	6606.45	4264
As GRAS93	AVESA.00001b.r1.7Cg0001820.1	chr7C	199275693	199279202	10.24	6728.67	3509
As GRAS94	AVESA.00001b.r1.7Cg0001822.1	chr7C	199466958	199469322	3.85	6556.41	2364
As GRAS95	AVESA.00001b.r1.7Cg0001823.1	chr7C	199471052	199474132	3.91	6598.35	3080
As GRAS96	AVESA.00001b.r1.7Dg0003530.1	chr7D	525370855	525372775	5.31	6252.77	1920
As GRAS97	AVESA.00001b.r1.Ung0000360.1	chrUn	46205150	46210671	5.24	6864.36	5521
As GRAS98	AVESA.00001b.r1.Ung0000360.2	chrUn	46205275	46210671	5.24	6864.36	5396
As GRAS99	AVESA.00001b.r1.Ung0000360.3	chrUn	46206234	46210594	5.24	6864.36	4360
As GRAS100	AVESA.00001b.r1.Ung0000360.4	chrUn	46206338	46210677	5.24	6864.36	4339
