# Supplementary material for: Genome-Wide Analysis and Expression of the GRAS Transcription Factor Family in Avena sativa
Source: Genes (Basel). 2023 Jan 6;14(1):164. doi: 10.3390/genes14010164 (PMC9858933; doi:10.3390/genes14010164)
Supplement: Supplementary file 1 [file genes-14-00164-s001.zip › Table/Table S2.xlsx]

## Sheet: Sheet1
Table S2 List of primers used in qRT-PCR
Gene name	Forward primer (5'-3')	Reverse primer(5'-3')
AsGRAS11	AAGTGAGGACAGGACAGAGGAGTTC	GTAAGCACCTAGACGCTGGATTGG
AsGRAS12	GGCACCTCCTCCACCTTACTCC	CCGCAGAGACCGTGACATTCAAG
AsGRAS14	TCGTCGTCAACTGCCATATGCTTC	GGGTTCGGAGGGACTTGAGGAG
AsGRAS15	GCGTCGTCACCGTTATTGAGGAG	ATGTATGCCGAGAAGAACCGTAAGC
AsGRAS16	TGCTAGAGCCGTGGACAAGGAG	CTCGCCAGATACCGCAACCATC
AsGRAS17	TTAGGACACGAGAACCAGGTGAGAG	GATGCTCCGATGATCCAACTCCAC
AsGRAS20	CTACCTGTACGGGCTCGGATCG	CTGCTGCTGCCACCTCTCAATC
AsGRAS22	TGGTTAGCCTCCAAGCCTCCTC	TGCTGCTGTTGCTGTGGTTGTAG
AsGRAS24	AAGTGAGGACAGGACAGAGGAGTTC	GTAAGCACCTAGACGCTGGATTGG
AsGRAS29	GGCGTTATTCCACTACTCTGCTCTG	CTCTCCATCCTCTCCATTCCCTCAC
AsGRAS30	GAATGAATGTGGAGCGGCAATGC	CCATTTCCCAGCAACCTCGTATCTC
AsGRAS32	ACTGTTCCTGTCACCTACCACTCC	ATAGCCTGGTTCGCCGTGAAATG
AsGRAS35	CCCTCAGCGTCAGATACCAAACTTG	CCGCCTCTTGCTCCATCATCAC
AsGRAS42	TGGATGAGAGTGTGGTAGCTGAGAG	TCGGAAGCGTGAGACAAAGAATGG
AsGRAS45	GAGAGCGAATGTGAAGTCCAGAGTC	GCAAGGTACGTGGCAAGGAGTG
AsGRAS46	GTGTCGTCGCTATCGTCCAACTC	TTGCTGCCGCTCTTCTTGCTTC
AsGRAS48	TGCCTTGAATACTGTTGCCTGTGAG	TCTGTTGCCACCTTAACGATGACTG
AsGRAS50	CTGGCGGCTAGAGAAGGAGGAC	GGAACTTAAACGGCACACCAAACAC
AsGRAS52	GTTCTTGGAGGCATCGTTGAGGAG	CACAATAGCCACACACCGACTCTC
AsGRAS54	GGTAATCGCCGTGAACTCAGTCTTC	AATGAGCCGCTGTTGTGGTTGG
AsGRAS55	CGAGGTCGTGGCAGTCAACTTC	GGATTGAGCGACTTGGCGAGAC
AsGRAS56	AAGCAAGATACAAGGCAACCAGGAG	TGAAGAACGACGAGAAGACCAAGC
AsGRAS69	TGAGACCACCAGGAGACTGATGC	ATTAATGCCAGGCGGACGTAACC
AsGRAS74	TACCAGCAGTCAGGCACAGTCC	GAGAAGAAGACCGACCACAGAAGC
AsGRAS75	CGAAGGTGGTGACAATGGTGGAG	AGAGCGCCGAGTAGTAGTGGATG
AsGRAS78	GCCCTGAAACGGACGGAGTATTTG	CTAACGCCACGCCACACTATTACC
AsGRAS79	TCATCCTCCTTGCCTCGCTCTG	TCTGGAGTTGATTGCTGACGATGC
AsGRAS80	GCGAACGGAGCCATACTGGAATC	GTGTTGCTGAGGTCGAGGATGTG
